# Supplementary material for: Y-Site Compatibility Studies of Ketoprofen with Parenteral Nutrition Admixtures for Central and Peripheral Administration
Source: Pharmaceutics. 2022 Nov 23;14(12):2570. doi: 10.3390/pharmaceutics14122570 (PMC9781255; doi:10.3390/pharmaceutics14122570)
Supplement: Supplementary file 1 [file pharmaceutics-14-02570-s001.zip]

Archive with 1 entries (1 files):
- pharmaceutics-1982167-supplementary.pdf
